# Supplementary material for: Proximate Composition and In Vitro Bioactive Properties of Leaf Extracts from Seven Viola Species
Source: Foods. 2025 Jan 17;14(2):302. doi: 10.3390/foods14020302 (PMC11765146; doi:10.3390/foods14020302)
Supplement: Supplementary file 1 [file foods-14-00302-s001.zip]

Archive with 1 entries (1 files):
- foods-3395272-supplementary.pdf
